# Supplementary material for: Subtle variation within conserved effector operon gene products contributes to T6SS-mediated killing and immunity
Source: PLoS Pathog. 2017 Nov 20;13(11):e1006729. doi: 10.1371/journal.ppat.1006729 (PMC5714391; doi:10.1371/journal.ppat.1006729)
Supplement: S1 Table — (XLSX) [file ppat.1006729.s001.xlsx]

## Sheet: Sheet1
Table S1. Primers and Oligonucleotides
Name	Sequence (5'-3')
0756 NcoI F	NNNNCCATGGGGATGACATATATAAAAGAAAA
0756 Xbal R	ATCACCTCTAGATGCAAGCA
0756 BamHI R	CACAGGGGATCCAGATTTCG
0756 NspI R	GTCATCACATGCCCACACTT
0762 KpnI R	NNNNGGTACCTTATTTATAAGGTCTCACTATC
0762 XbaI F	CTTGCATCTAGAGGCGATGG
0762 BamHI F	AAATCTGGATCCCTTGTGGT
0762 NspI F	GTGTGGGCATGTGATGACTA
0762 NcoI F	NNNNCCATGGAGTATATAAACTAATAAAC
0762 Xbal R	ATCGCCTCTAGATGCAAGCA
0762 BamHI R	CACAGGGGATCCAGATTTCG
0762 NspI R	GTCATCACATGCCCACACTT
0756 Xbal F	CTTGCATCTAGAGGTGATGA
0756 BamHI F	GTATGCCGTTGGCGGTGAAGGC
0756 NspI F	GTGTGGGCATGTGATGACTA
0756 KpnI R	NNNNGGTACCTTATAAGGTCTCACTATCTTATGC
F PefE_aa137 S to T	CTTATTATGTTGGCACTGCACGCAAAATTT
R PefE_aa137 S to T	CATATCCACCAACACATTTAATATT
F PefE_aa138 A to S	ATTATGTTGGCTCTTCACGCAAAATTTATA
R PefE_aa138 A to S	AAGCATATCCACCAACACATTTAAT
F PefE_aa140 K to E	TTGGCTCTGCACGCGAAATTTATAAACGTG
R PefE_aa140 K to E	CATAATAAGCATATCCACCAACACA
F PefE_aa137 S to T aa138 A to S	ATTATGTTGGCACTTCACGCAAAATTTATA
F PefE_aa137 S to T aa140 K to E	TTGGCACTGCACGCGAAATTTATAAACGTG
F PefE_aa138 A to S aa140 K to E	TTGGCTCTTCACGCGAAATTTATAAACGTG
F PefE_aa137 S to T aa138 A to S aa140 K to E	TTGGCACTTCACGCGAAATTTATAAACGTG
F PefE_aa137 S to A	CTTATTATGTTGGCGCTGCACGCAAAATTT
F PefE_aa140 K to A	TTGGCTCTGCACGCGCAATTTATAAACGTG
F PefE_aa 137 S to A aa140 K to A	TTGGCGCTGCACGCGCAATTTATAAACGTG
